# Supplementary material for: Myxobacteria Are Able to Prey Broadly upon Clinically-Relevant Pathogens, Exhibiting a Prey Range Which Cannot Be Explained by Phylogeny
Source: Front Microbiol. 2017 Aug 22;8:1593. doi: 10.3389/fmicb.2017.01593 (PMC5572228; doi:10.3389/fmicb.2017.01593)
Supplement: FILE S1 — Isolate classification and predation activity data. [file Data_Sheet_1.XLSX]

## Sheet: Sheet1
Strain	Cluster	Top-hit taxon (EzTaxon)	Top-hit strain	Similarity %	Date collected	Es. coli	Ps. aeruginosa	K. pneumoniae	Pr. mirabilis	S. aureus	S. epidermidis	S. saprophyticus	Ent. faecalis	B. subtilis	C. albicans
AB002	Corallococcus spp.	Corallococcus exiguus	DSM 14696	99.7	2016-04-25	14	13	17	15	10	12	6	11	15	17
AB004	Corallococcus spp.	Corallococcus exiguus	DSM 14696	97.81	2016-04-25	10	10	11	11	6	8	6	7	16	9
AB007	Corallococcus spp.	Corallococcus exiguus	DSM 14696	98.94	2016-04-25	14	13	16	15	9	12	6	10	14	15
AB009	Corallococcus spp.	Corallococcus exiguus	DSM 14696	99.54	2016-04-25	13	12	17	14	8	12	6	9	15	14
AB012	Corallococcus spp.	Corallococcus exiguus	DSM 14696	99.54	2016-05-10	13	8	18	15	9	10	6	11	15	17
AB015	Corallococcus spp.	Corallococcus exiguus	DSM 14696	99.92	2016-05-10	20	8	22	20	15	16	9	16	25	30
AB016	Corallococcus spp.	Corallococcus exiguus	DSM 14696	99.85	2016-05-10	16	16	16	20	9	11	6	14	20	17
AB017	Corallococcus spp.	Corallococcus exiguus	DSM 14696	100	2016-05-10	15	15	15	13	12	11	6	11	16	16
AB018	Corallococcus spp.	Corallococcus exiguus	DSM 14696	99.25	2016-05-10	15	15	19	19	11	11	6	13	6	18
AB019	Corallococcus spp.	Corallococcus exiguus	DSM 14696	99.55	2016-05-10	10	10	18	12	13	13	15	15	14	16
AB028	Corallococcus spp.	Corallococcus exiguus	DSM 14696	98.14	2016-06-02	12	9	14	13	10	13	9	9	12	11
AB030	Corallococcus spp.	Corallococcus exiguus	DSM 14696	99.85	2016-06-02	16	15	17	15	10	11	6	10	15	19
AB031	Corallococcus spp.	Corallococcus exiguus	DSM 14696	99.62	2016-08-22	22	10	23	18	11	18	9	18	14	20
AB032A	Corallococcus spp.	Corallococcus exiguus	DSM 14696	100	2016-08-22	12	12	14	15	12	12	11	11	14	15
AB032B	Corallococcus spp.	Corallococcus exiguus	DSM 14696	100	2016-08-22	12	12	12	14	12	13	11	11	13	15
AB032C	Corallococcus spp.	Corallococcus exiguus	DSM 14696	100	2016-08-22	6	6	7	6	6	6	6	8	6	6
AB033	Corallococcus spp.	Corallococcus exiguus	DSM 14696	100	2016-08-22	19	6	24	19	11	16	9	16	15	24
AB035A	Corallococcus spp.	Corallococcus exiguus	DSM 14696	99.09	2016-08-22	15	12	21	17	13	17	14	14	19	17
AB035B	Corallococcus spp.	Corallococcus exiguus	DSM 14696	99.92	2016-08-22	15	12	19	19	14	18	13	13	17	21
AB036B	Corallococcus spp.	Corallococcus exiguus	DSM 14696	99.62	2016-08-22	17	8	20	19	12	14	15	14	11	19
AB037	Corallococcus spp.	Corallococcus exiguus	DSM 14696	100	2016-08-22	14	10	17	14	10	11	10	12	11	16
AB038A	Corallococcus spp.	Corallococcus exiguus	DSM 14696	100	2016-08-22	20	18	25	15	17	11	12	17	22	23
AB038B	Corallococcus spp.	Corallococcus exiguus	DSM 14696	100	2016-08-22	11	17	19	14	10	8	8	11	17	16
AB038C	Corallococcus spp.	Corallococcus exiguus	DSM 14696	99.62	2016-08-22	12	8	19	14	14	12	13	10	10	15
AB039A	Corallococcus spp.	Corallococcus exiguus	DSM 14696	99.92	2016-08-22	8	7	10	8	6	15	6	6	6	7
AB039B	Corallococcus spp.	Corallococcus exiguus	DSM 14696	99.85	2016-08-22	13	8	14	15	8	18	8	11	11	15
AB043A	Corallococcus spp.	Corallococcus exiguus	DSM 14696	98.87	2016-08-22	16	15	21	17	12	14	14	13	17	16
AB043B	Corallococcus spp.	Corallococcus exiguus	DSM 14696	99.01	2016-08-22	17	10	19	21	14	16	10	10	17	16
AB044	Corallococcus spp.	Corallococcus exiguus	DSM 14696	99.24	2016-08-22	16	15	23	18	14	15	14	12	21	21
AB045	Corallococcus spp.	Corallococcus exiguus	DSM 14696	99.77	2016-08-22	19	15	16	16	11	21	13	14	16	15
AB046	Corallococcus spp.	Corallococcus exiguus	DSM 14696	99.85	2016-08-22	10	7	10	11	10	12	10	11	12	14
AB047A	Corallococcus spp.	Corallococcus exiguus	DSM 14696	99.84	2016-08-22	17	12	20	17	14	13	15	14	18	21
AB047B	Corallococcus spp.	Corallococcus exiguus	DSM 14696	98.34	2016-08-22	17	16	22	17	13	14	15	14	22	16
AB047C	Corallococcus spp.	Corallococcus exiguus	DSM 14696	99.77	2016-08-22	18	9	15	14	12	15	13	9	17	15
AB048	Corallococcus spp.	Corallococcus exiguus	DSM 14696	98.66	2016-08-22	15	12	21	18	13	15	15	13	20	18
AB049A	Corallococcus spp.	Corallococcus exiguus	DSM 14696	99.7	2016-08-22	14	11	16	15	15	12	13	13	13	15
AB049B	Corallococcus spp.	Corallococcus exiguus	DSM 14696	98.91	2016-08-22	15	15	22	19	15	15	12	15	14	20
AB050A	Corallococcus spp.	Corallococcus exiguus	DSM 14696	99.17	2016-08-22	11	15	13	12	8	8	8	10	10	11
AB050B	Corallococcus spp.	Corallococcus exiguus	DSM 14696	99.61	2016-08-22	21	15	25	26	15	23	15	15	25	22
AB051	Corallococcus spp.	Corallococcus exiguus	DSM 14696	99.85	2016-09-23	15	12	16	14	12	14	12	14	16	16
AB052	Corallococcus spp.	Corallococcus exiguus	DSM 14696	100	2016-09-23	14	20	16	16	14	16	14	16	16	18
AB053A	Corallococcus spp.	Corallococcus exiguus	DSM 14696	99.77	2016-09-23	17	12	22	17	13	16	12	15	19	18
AB054A	Corallococcus spp.	Corallococcus exiguus	DSM 14696	99.7	2016-09-23	16	14	19	14	14	14	11	16	16	22
AB055A	Corallococcus spp.	Corallococcus exiguus	DSM 14696	100	2016-09-23	12	16	19	14	12	15	10	11	14	20
AB058	Corallococcus spp.	Corallococcus exiguus	DSM 14696	99.85	2016-09-23	18	8	20	13	10	14	8	16	13	19
AB059A	Corallococcus spp.	Corallococcus exiguus	DSM 14696	99.7	2016-09-23	26	14	16	12	14	19	15	11	18	16
AB059B	Corallococcus spp.	Corallococcus exiguus	DSM 14696	99.92	2016-09-23	18	21	23	17	15	22	19	14	21	23
CA031A	Corallococcus spp.	Corallococcus exiguus	DSM 14696	99.39	2016-09-07	15	11	14	15	14	12	11	14	11	15
CA031B	Corallococcus spp.	Corallococcus exiguus	DSM 14696	98.95	2016-09-07	21	7	28	16	15	21	8	14	24	28
CA031C	Corallococcus spp.	Corallococcus exiguus	DSM 14696	98.8	2016-09-07	15	7	20	14	9	14	9	11	16	24
CA034	Corallococcus spp.	Corallococcus exiguus	DSM 14696	98.78	2016-09-07	8	10	13	10	11	10	8	10	11	9
CA037A	Corallococcus spp.	Corallococcus exiguus	DSM 14696	100	2016-09-07	10	11	15	13	12	11	12	11	15	15
CA037B	Corallococcus spp.	Corallococcus exiguus	DSM 14696	100	2016-09-07	14	7	18	14	10	12	10	10	15	22
CA038	Corallococcus spp.	Corallococcus exiguus	DSM 14696	99.92	2016-09-07	15	7	16	14	10	14	8	16	17	21
CA039B	Corallococcus spp.	Corallococcus exiguus	DSM 14696	99.62	2016-09-07	20	8	25	15	14	18	8	19	19	25
CA040B	Corallococcus spp.	Corallococcus exiguus	DSM 14696	98.78	2016-09-07	15	14	20	18	12	15	12	14	10	23
CA041A	Corallococcus spp.	Corallococcus exiguus	DSM 14696	99.92	2016-09-07	10	8	11	11	10	12	10	11	10	13
CA041B	Corallococcus spp.	Corallococcus exiguus	DSM 14696	99.17	2016-09-07	13	11	14	15	10	10	10	11	11	14
CA043A	Corallococcus spp.	Corallococcus exiguus	DSM 14696	99.7	2016-09-07	20	20	25	24	14	24	11	17	20	22
CA043B	Corallococcus spp.	Corallococcus exiguus	DSM 14696	97.81	2016-09-07	24	8	26	21	14	20	11	14	26	30
CA043C	Corallococcus spp.	Corallococcus exiguus	DSM 14696	99.92	2016-09-07	14	10	21	14	10	14	11	14	15	10
CA043D	Corallococcus spp.	Corallococcus exiguus	DSM 14696	99.16	2016-09-07	17	15	25	20	20	22	14	18	29	26
CA044A	Corallococcus spp.	Corallococcus exiguus	DSM 14696	100	2016-09-07	14	10	17	15	13	17	13	14	12	21
CA044C	Corallococcus spp.	Corallococcus exiguus	DSM 14696	99.39	2016-09-07	14	8	20	15	8	16	8	10	16	20
CA046A	Corallococcus spp.	Corallococcus exiguus	DSM 14696	98.63	2016-09-07	17	6	21	17	14	10	12	11	18	22
CA046B	Corallococcus spp.	Corallococcus exiguus	DSM 14696	98.79	2016-09-07	18	14	21	22	14	21	15	16	18	19
CA046C	Corallococcus spp.	Corallococcus exiguus	DSM 14696	99.07	2016-09-07	21	14	21	21	15	17	14	12	25	26
CA046D	Corallococcus spp.	Corallococcus exiguus	DSM 14696	99.92	2016-09-07	16	7	20	16	11	15	10	12	16	22
CA047A	Corallococcus spp.	Corallococcus exiguus	DSM 14696	99.7	2016-09-07	12	8	13	15	12	15	16	13	13	15
CA047B	Corallococcus spp.	Corallococcus exiguus	DSM 14696	99.01	2016-09-07	20	22	28	20	16	22	12	16	26	23
CA048	Corallococcus spp.	Corallococcus exiguus	DSM 14696	100	2016-09-07	13	11	18	13	13	12	8	12	11	16
CA049A	Corallococcus spp.	Corallococcus exiguus	DSM 14696	99.77	2016-09-07	14	14	9	16	14	14	14	16	16	22
CA049B	Corallococcus spp.	Corallococcus exiguus	DSM 14696	99.24	2016-09-07	21	21	32	20	21	30	15	18	29	27
CA051B	Corallococcus spp.	Corallococcus exiguus	DSM 14696	98.7	2016-09-28	17	19	23	17	15	18	19	14	22	23
CA052A	Corallococcus spp.	Corallococcus exiguus	DSM 14696	98.34	2016-09-28	15	18	22	19	14	14	15	15	21	23
CA053C	Corallococcus spp.	Corallococcus exiguus	DSM 14696	97.33	2016-09-28	15	14	16	16	14	15	15	15	19	19
CA054A	Corallococcus spp.	Corallococcus exiguus	DSM 14696	99.17	2016-09-28	17	11	19	16	14	16	14	14	19	18
CA054B	Corallococcus spp.	Corallococcus exiguus	DSM 14696	99.85	2016-09-28	24	24	32	25	17	20	19	16	31	32
CA059A	Corallococcus spp.	Corallococcus exiguus	DSM 14696	98.56	2016-09-28	16	24	26	18	13	15	13	14	20	23
AB022	M. fulvus	Myxococcus fulvus	DSM 16525	99.7	2016-06-02	15	10	17	16	6	8	6	9	8	12
AB053B	M. macrosporus	Corallococcus macrosporus	DSM 14697	99.01	2016-09-23	14	6	17	9	11	10	9	14	12	15
AB055B	M. macrosporus	Corallococcus macrosporus	DSM 14697	98.55	2016-09-23	19	9	26	17	12	16	10	23	18	22
CA033	M. macrosporus	Corallococcus macrosporus	DSM 14697	99.01	2016-09-07	17	11	19	19	14	19	15	20	15	20
CA039A	M. macrosporus	Corallococcus macrosporus	DSM 14697	98.94	2016-09-07	12	9	17	11	13	13	12	16	14	14
CA040A	M. macrosporus	Corallococcus macrosporus	DSM 14697	99.09	2016-09-07	14	11	15	15	13	13	14	15	16	17
CA051A	M. macrosporus	Corallococcus macrosporus	DSM 14697	98.71	2016-09-28	12	9	15	11	14	14	12	15	11	14
CA053B	M. macrosporus	Corallococcus macrosporus	DSM 14697	98.86	2016-09-28	10	8	14	12	12	14	14	14	12	10
CA056	M. macrosporus	Corallococcus macrosporus	DSM 14697	99.09	2016-09-28	7	7	12	11	14	11	10	11	12	12
AB023	M. xanthus/virescens	Myxococcus virescens	NBRC 100334	99.78	2016-06-02	15	11	18	14	6	8	6	10	15	13
AB024A	M. xanthus/virescens	Myxococcus virescens	NBRC 100334	99.92	2016-06-02	25	6	23	13	15	23	8	19	19	20
AB024B	M. xanthus/virescens	Myxococcus virescens	NBRC 100334	100	2016-06-02	15	11	18	18	6	10	6	12	19	16
AB025A	M. xanthus/virescens	Myxococcus xanthus	DSM 16526	99.7	2016-06-02	15	12	18	15	6	12	6	11	17	15
AB025B	M. xanthus/virescens	Myxococcus virescens	NBRC 100334	99.4	2016-06-02	20	10	25	21	11	17	6	16	19	22
AB036A	M. xanthus/virescens	Myxococcus virescens	NBRC 100334	100	2016-08-22	19	15	19	13	11	21	14	15	18	17
AB056	M. xanthus/virescens	Myxococcus virescens	NBRC 100334	99.85	2016-09-23	29	16	24	20	18	19	15	16	20	17
CA005	M. xanthus/virescens	Myxococcus xanthus	DSM 16526	100	2015-12-02	14	9	13	12	13	14	13	12	13	16
CA006	M. xanthus/virescens	Myxococcus virescens	NBRC 100334	99.93	2015-12-07	17	6	17	18	12	18	11	14	17	19
CA010	M. xanthus/virescens	Myxococcus virescens	NBRC 100334	100	2015-12-07	33	6	42	38	20	15	11	41	15	22
CA018	M. xanthus/virescens	Myxococcus virescens	NBRC 100334	100	2016-01-27	23	6	35	23	15	13	12	33	14	28
CA021	M. xanthus/virescens	Myxococcus virescens	NBRC 100334	99.79	2016-02-01	28	6	30	29	14	11	10	26	14	20
CA023	M. xanthus/virescens	Myxococcus virescens	NBRC 100334	99.93	2016-02-01	19	7	24	20	9	20	10	14	20	19
CA024	M. xanthus/virescens	Myxococcus virescens	NBRC 100334	99.86	2016-02-01	20	23	25	22	13	22	10	15	21	23
CA025	M. xanthus/virescens	Myxococcus virescens	NBRC 100334	99.93	2016-02-01	20	23	25	22	12	22	12	11	22	19
CA026	M. xanthus/virescens	Myxococcus virescens	NBRC 100334	99.86	2016-02-01	22	6	29	26	15	21	11	15	25	18
CA027	M. xanthus/virescens	Myxococcus virescens	NBRC 100334	100	2016-02-01	30	6	39	30	15	9	9	31	12	20
CA028	M. xanthus/virescens	Myxococcus virescens	NBRC 100334	99.71	2016-02-01	11	8	8	13	8	12	14	12	9	8
CA029	M. xanthus/virescens	Myxococcus virescens	NBRC 100334	99.93	2016-02-01	29	6	38	32	15	13	12	35	20	32
CA032A	Pyxidicoccus spp.	Pyxidicoccus fallax	DSM 14698	99.25	2016-09-07	10	10	10	12	10	18	10	10	10	10
CA053A	Pyxidicoccus spp.	Pyxidicoccus fallax	DSM 14698	98.49	2016-09-28	14	14	21	16	12	15	12	14	14	16
CA059B	Pyxidicoccus spp.	Pyxidicoccus fallax	DSM 14698	98.32	2016-09-28	10	10	11	9	10	14	10	10	10	10
CA060A	Pyxidicoccus spp.	Pyxidicoccus fallax	DSM 14698	98.63	2016-09-28	18	20	23	22	14	20	18	19	25	24
CA060B	Pyxidicoccus spp.	Pyxidicoccus fallax	DSM 14698	98.79	2016-09-28	19	22	25	19	13	19	14	23	23	23
AB050C	Sorangium spp.	Sorangium cellulosum	DSM 14627	97.43	2016-08-22	14	15	28	18	10	17	16	19	10	6
DK1622	M. xanthus/virescens	Myxococcus xanthus				16	6	15	12	11	12	9	8	6	20
